# Supplementary material for: Identification of a Novel Germline PPP4R3A Missense Mutation Asp409Asn on Familial Non-Medullary Thyroid Carcinoma
Source: Biomedicines. 2024 Jan 22;12(1):244. doi: 10.3390/biomedicines12010244 (PMC10813271; doi:10.3390/biomedicines12010244)
Supplement: Supplementary file 1 [file biomedicines-12-00244-s001.zip]

Archive with 1 entries (1 files):
- biomedicines-2663698-supplementary.pdf
